# Supplementary material for: Medicinal Plant Preparations Administered by Botswana Traditional Health Practitioners for Treatment of Worm Infections Show Anthelmintic Activities
Source: Plants (Basel). 2022 Nov 1;11(21):2945. doi: 10.3390/plants11212945 (PMC9658373; doi:10.3390/plants11212945)
Supplement: Supplementary file 1 [file plants-11-02945-s001.zip]

Archive with 1 entries (1 files):
- plants-1931185-supplementary.pdf
